# Supplementary material for: Efficacy and toxicity of treatment of smoldering multiple myeloma: a systematic review and meta-analysis
Source: Ann Med. 2025 Sep 24;57(1):2560679. doi: 10.1080/07853890.2025.2560679 (PMC12466189; doi:10.1080/07853890.2025.2560679)
Supplement: Supplemental Material [file IANN_A_2560679_SM7796.zip]

Archive with 17 entries (16 files):
- suppl_data/
- suppl_data/Figure S1.jpg
- suppl_data/Figure S10.jpg
- suppl_data/Figure S11.jpg
- suppl_data/Figure S12.jpg
- suppl_data/Figure S13.jpg
- suppl_data/Figure S14.jpg
- suppl_data/Figure S2.jpg
- suppl_data/Figure S3.jpg
- suppl_data/Figure S4.jpg
- suppl_data/Figure S5.jpg
- suppl_data/Figure S6.jpg
- suppl_data/Figure S7.jpg
- suppl_data/Figure S8.jpg
- suppl_data/Figure S9.jpg
- suppl_data/Supplementary PRISMA Checklist.docx
- suppl_data/Supplementary tables.docx
